# Supplementary material for: Pore dynamics and asymmetric cargo loading in an encapsulin nanocompartment
Source: Sci Adv. 2022 Jan 26;8(4):eabj4461. doi: 10.1126/sciadv.abj4461 (PMC8791618; doi:10.1126/sciadv.abj4461)
Supplement: Supplementary file 2 — Movies S1 to S3 [file sciadv.abj4461_movies_s1_to_s3.zip]

Archive with 3 entries (3 files):
- sciadv.abj4461_movie_s1.mp4
- sciadv.abj4461_movie_s2.mp4
- sciadv.abj4461_movie_s3.mp4
